# Supplementary material for: How often do general practitioners use placebos and non-specific interventions? Systematic review and meta-analysis of surveys
Source: PLoS One. 2018 Aug 24;13(8):e0202211. doi: 10.1371/journal.pone.0202211 (PMC6108457; doi:10.1371/journal.pone.0202211)
Supplement: S3 File — Raw data for meta-analysis. (XLSX) [file pone.0202211.s003.xlsx]

## Sheet: Tabelle1
Study	B-n correct contact	C-n analyzed	D-All ever	only last 12m	E-All last year	F-All≥monthly	G-All≥weekly	H-Pure ever	I-Pure last y	J-Pure≥monthly	K-Pure≥weekly	L-Impure ever	M-impure last y	M-Impure≥monthly	O-Impure≥weekly	P-Antibiotics	Q-Subther. Doses	R-sedative	S-analgesics	T-vitamins	U-supplemen	V-CAM general	W-Herbs	X-Homeopath	Y-Placebo pills	T-NaCl	SpecPrivPract	SP_analyzed	SP_All ever	SP_All last year	SP_All≥monthly	SP_All≥weekly	HospPhys	HP_analyzed	HP_All ever	HP_All last year	HP_All≥monthly	HP_All≥weekly	PrimCarePed	PCP_analyzed	PCP_All ever	PCP_All last year	PCP_All≥monthly	PCP_All≥weekly	PrimCareInt	PCPIanalyzed	PCI_All ever	PCI_All last year	PCI_All≥monthly
Babel 2012		41	39			30	19										2			30	24			17															Ped	54	46		43	26	Int	95	78		59
Babel 2013		50	41			38	25										8			30	18			29	0	4													Ped	48	34		32	22	Int	73	60		45
Braga-Simoes 2017	126	93	68		61	32	9
Fässler 2009		166						30		7	2														8	20
Fässler 2011	292	232	205
Ferentzi 2009	1069	169	140		132											29	20	49	45	127		88			6	41
Harris 2011		42	12													18	5		8	20			9		3	7
Holt 2009		157	111		78	24	2									108	14			61			19		3	3
Howick 2013	1715	783	761		744	700	586	96	19	12	7	761	744	700	585	626	360				302	456			35	80
Hrobjartsson 2003	286	182	157	1	157	87										127		82		87						9	Priv Spec	136	56	56	14		Hosp Phys	185	100	100	18
Kermen 2010	970	412	231		190	78										165	41		37	95			49		12	25
Linde 2014	685	319	252		243	182	61	168	146	30	7	213	208	168	52	108	24	54	44	136	112		135	106			Int, Ortho	616	327	306	210	79
Meissner 2012	389	208	182		168	144	66	101	94	32	7	175	157	134	63	35		53		108	101		127	109
Nitzan 2004	40	27	12																														Hosp Phys	31	19
Shah	30	30	27			24	18																										Spec, resi	60	53		48	41
	Columns B to AA contain absolute numbers extracted from included studies on page 2 of the extraction form																										Columns AU to AY contain absolute numbers used for the comparrisons of disciplines (relevant for Table 2 of the manuscript)
[truncated: 1 more columns]
